# Supplementary material for: Determine the accuracy of CBCT reconstructed panoramic images in periodontal assessment
Source: PLoS One. 2025 Jul 31;20(7):e0329604. doi: 10.1371/journal.pone.0329604 (PMC12312971; doi:10.1371/journal.pone.0329604)
Supplement: S1 Appendix — (XLSX) [file pone.0329604.s001.xlsx]

## Sheet: Raw data
Chart	Procedure	#8 CAL M	#8 CAL D	#8 PA M	#8 PA D	#8 CBCT M	#8 CBCT D		#9 CAL M	#9 CAL D	#9 PA M	#9 PA D	#9 CBCT M	#9 CBCT D		#24 CAL M	#24 CAL D	#24 PA M	#24 PA D	#24 CBCT M	#24 CBCT D		#25 CAL M	#25 CAL D	#25 PA M	#25 PA D	#25 CBCT M	#25 CBCT D		#6 CAL M	#6 CAL D	#6 PA M	#6 PA D	#6 CBCT M	#6 CBCT D		#11 CAL M	#11 CAL D	#11 PA M	#11 PA D	#11 CBCT M	#11 CBCT D		#22 CAL M	#22 CAL D	#22 PA M	#22 PA D	#22 CBCT M	#22 CBCT D
1	D0366	2	1.5	2.12	2.85	2.51	1.79		1.5	1.5	2.26	2.64	2.52	2.19			1	2.07	2.32	2.54	2.15			1.5	2.34	2.4	2.09	2.46		1.5	1.5	2.96	1.86	3.55	2.82		1.5	1	2.76	2.65	2.19	2.4		1	1	3.31	1.99	2.47	2.81
2	D0365	1	2	3.11	2.33	3.23	2.4		1	1.5	2.93	2.04	2.52	2.61		1.5	1.5	1.9	2.11	2.85	2.54		1.5	1.5	1.83	2.52	2.76	3.27		2	2	3.57	0.71	2.39	3.33		2	2	0.44	2.22	2.73	2.92		2	2	3.44	2.13	3.39	3.48
3	D0364	3	2	2.62	2.98				3	2.5	1.64	1.85				3	3	3.91	4.55				3	2.5	4.01	3.93				3	5	2.47	3.61				2.5	2.5	1.86	2.03				2.5	2	2.44	3.49
4	D0364	1.5	2	2.24	3.14				4.5	4	2.21	2.5				3	1	4.78	3.91				2.5	1.5	3.19	3.26				2.5	1.5	3.63	4.02				2.5	1.5	2.39					1.5	1.5	4.12	3.29
5	D0366	1.5	1.5	1.99	2.23				1	1.5	0.82	1.86				2	1	2.21	2.86				1	1	2.92	2.56				1	1	1.2	2.16				1	1.5	1.62		2.58	2.54		1	1	1.97	2.72
6	D0367	1	1	1.42	1.73	2.3	2.2		1	1	1.6	1.53	1.75	1.85		1	1	2.12	2.83	2.79	2.31		1	1	2.62	2.77	2.4	2.5		2	3	1.49	1.58	2.2	1.77		1.5	1.5	1.48	1.97	2.05	2.47		1	1.5	2.8	3.37	2.52	2.23
7	D0365	1.5	2.5	1.14	1.03	2.38	1.73		2.5	1.5	1.35	1.02	2.36	1.96		2	1.5	2.53	2.71				2	2	2.85	2.47				2	2.5	1.33	1.53	2.37	2.18		2	2.5	1.54	1.15	1.87	2.11		2	2.5	2.37	1.52
8	D0365			0.91	1.83	1.45	1.62				1.29	1.64	2.07	1.81		1	1	1.98	1.81	1.93	1.83		1	1	1.61	1.96	2.02	2.46				1.94	1.88	2.16	1.1				1.28	2	2.09	2.5		1	1	1.3	1.42	1.93	1.84
9	D0366B	1.5	2.5						2.5	1.5						2	1.5						2	2						2	2.5						2	2.5						2	2.5
10	D0366	2.5	3	1.05	2.35				2.5	5	2.37	2.52				3.5	2.5	3.24	3.75				4	3	2.71	4.16																		3.5	3	2.04	2.95
11	D0366			2.76	2.4						2.18	2.72						2.77	3.37	3.19			1.5	2.5	2.1	2.13	2.39	2.91				1.83	2.17						2.16	2.14				1	1.5	2.05		3.2	2.95
12	D0366	2.5	2.5	2.72	2.7				1.5	1.5	1.66	2.36				1	1.5	2.02	1.93				1	1.5	2.84	1.05				1.5	2	2.23	1.65	2.5	3.43		1.5	1	1.53	1.93				1.5	1	1.87	1.41
13	D0364	1.5	3	3.9	5.83	2.52	3.11		1.5	2.5	3.13	4.67	2.52	3.11				4.31	2.75						4.95	4.81				2	2	3.29	4.34	2.9	2.06		2.5	2.5	4.29	4.51	3.31	3.93				3.24	2.94	5.28	4.19
14	D0365															1	1	2.32	2.29	3.08	3.47		1	1	2.02	2.07	3.37	3.85																1	1	2.13	2.06	2.67	2.33
15	D0366	1.5	1.5	1.56	1.33				2	1.5	1.74	1.61				1	1	1.03	0.52	2.45	2.36		1	1	1	1.12	2.55	2.65		1.5	1.5	1.22	0.9				1.5	1.5	1.78	1.22				1	1	2.04	1.59	2.76	2.36
16	D0365															1.5	1.5	3.11	3.42	3.18	2.97		1.5	1.5	3.39	3.06	3.1	2.92		2	2.5	2.1	1.35	3.35	3.38		2.5	2.5	1.52	1.13	3.26	2.67		1.5	1.5	2	1.79	3.9	3.28
17	D0367	1	1	1.38	1.63	2.47	2.36		1	1	1.68	1.43	3.37	2.57		1	1	1.38	1.59	2.94	2.99		1	1	1.04	1.14	3.4	2.49		1	1	1.48	1.9	2.58	2.5		1	1	1.49	2.44	3.77	3.4		1	1	2.34	1.08	2.99	2.39
18	D0365	1	1.5	2	3.61				1.5	1	3.25	2.16				1	1	3.28	2.72				1	1	2.89	2.4				1	1	2.37	2.95				1.5	2	1.72	1.98				1	1	1.72	1.8
19	D0366	2	2	1.43	1.99				2	2	1.12	1.03				1.5	1.5	1.57	2.21				1.5	1.5	1.97	2.37				1.5	1.5	1.81	2.09				1	1	1.14	1.63				1	1	1.43	1.39
20	D0367	1	0	1.81	2.28	2.17	2.45		1	1	2.1	1.56	1.87	1.57		0	0	0.94	1.28	2.68	2.58		0	0	1.86	1.73	1.97	2.26		0	1	0.86	2.41	2.47	1.79		0	0	1.93	1.54	2.07	2.05		0	0	2.35	2.18	2.46	2.06
21	D0366	3	2.5	2.67	3.22	2.17	3.09		2.5	3	2.25	1.36	1.75	1.75		3.5	3.5	3.4	2.89				3.5	4	3.72	2.06				2	2	1.75	2.39	2.9	2.99		2	2	1.75	2.6	2.48	2.68		2	2.5	4.68	2.18	3.98	3.23
22	D0364B	2	3	2.7	1.84				2.5	2.5	2.33	1.99				2	2.5	2.38	2.59	3.04	3.15		2	2.5	1.48	2.12	2.64	3.55		2.5	2.5	1	0.99	1.94	2.52		3.5	2.5	1.53	1.28	2.71	3.05		2.5	2	2.64	2.4	1.93	1.97
23	D0367	2	2.5	1.11		3.48	3.78		2	2.5	1.95	1.63	2.77	2.96		2	2	1.84	1.98	3.4	2.48		1.5	2	1.86	2.44	2.38	2.48									3	2	1.68	1.98	1.68	2.47		2	2	2.26	1.96	3.4	2.17
24	D0366	2.5	2	1.78	2.79	2.66	2.87		2.5	2.5	1.26	1.67	2.31	2.16		3	2.5	2.68	2.1	4.71	4.14		2.5	3	2.96	2.51	4.02	3.96		2.5	3	1.19	1.62				2	2	1.35	1.26				2.5	3	2.83	2.15	3.5	3.32
25	D0364B	1	1	2.37	2.69	2.04	2.45				2.58	2.14	1.94	2.45		1	1	3.07	3.16				1	1	4.34	4.04				1	1	2.37	1.34	2.57	1.95		1	1	2.18	1.56	2.56	2.67		1	1	3.24	2.06
26	D0367															4	2.5	3.72	3.37	3.62	4.34		4	2.5																							3.61	3.31	3.45
27	D0364			2.82	2.3				0	0			2.38	2.25		0	0	2.02	2.37				0	0	2.49	3.24				1	1	1.25	2.6	2.27	3.38		0	1			1.86	2.35		1	0	2.44	2.57
28	D0367	2.5	1.5	1.81	3.02				2.5	2	1.9	4.03				3.5	3.5	1.78	1.53				2	3.5	1.59	1.93				3	2.5	1.5	1.82				2	2	1.43	1.59				3	4	1.67	1.96
29	D0365B	2	2	3.63	2.8				2	3	3.01	2.93						4.77	3.2	4.98	4.65				4.7	2.47	4.96	4.65		3	2		4.05				2	2	2.4	2.66						4.01	2.6	4.87	4.57
30	D0367	1	2	3.54	3.29				1	1	1.81	1.65				5	5	6.15	5.84	3.88	4.08				2.93	4.88				2	5	1.1	3.05				3	4	1.01	3.34				3	4	2.28	2.91	3.88	4.08
31	D0367B	3	4	3.67	3.79				4	4	3.06	2.93				1	1	3.12	3.72	2.32	2.32		1	1	3.19	2.45	2.38	2.63									2	4	2.11	1.49				2	5	2.63	5.09
32	D0366	5	4	5.77	12.16	2.56	1.53		5	5	6.54	7.39	2.04	3.67																14	7	10.6					6	2		6.64
33	D0366			4.65	4.85	1.88	1.99		4	5	4.73	4.51	1.83			3	3	3.12	2.08				3	3	2.96	3.6				3	4	1.27	3.23				4	5	2.25	2.01				3	3	2.83	2.51
34	D0366	8	9	9.45	8.86				8	6	8.5	8.84																		6	7	5.24	7				5	7	6.71	6.14
35	D0366	2	2	4.22	4.99				2	2	2.84	5.52				2	2	4.08	3.82	4.56	5.26		2	2	5.15	5.81	4.54	4.45		2	2	4.48	3.95	3.86	3.33		2	3	3.81	3.21				3	3
36	D0364	1	1	4.12	2.44				2	2	3.66	3.3				2	3	3.46	3.77				2	2	4.06	3.88				3	3	1.66	3.33							4.64				3	3	4.73	4.16
37	D0364															4	2	2.01	2.22				4	3	1.71	1.71																		3	2	2.79	2.18	6.5	9.78
38	D0367	3	1	4.39	1.49	4.2	4.52																							2	2	2.42	4.89	3.45	5.15		1	1	3.9	4.72	4.98	5.94
39	D0366															2	2	3.68	3.16	1.67	2.26		2	2	3.85	3.22	2.47	3.07		3	2	2.66	4.82				5	4	5.61	3.58				2	2	3.02	2.8
40	D0367	3.5	3.5	2.021	1.935											2	3	2.81	1.909				2	2	1.532	1.196				4	3.5	2.371	2.615	2.55	2.87									3	3	5.796	2.713
41	D0366	0.5	0.5	1.184	1.712	1.01	2.03		0	0.5	0.972	1.301	1.28	1.85		3.5	3.5	3.596	3.594	3.4	3.07		2	3	2.821	3.365	3.86	3.79		1	1	1.257	1.394	2.64	2.41		1	1						1.5	1	2.755	1.877	1.63	3.22
42	D0365															7	7	4.305	4.138	1.96	2.22		6.5	6.5	4.67	6.197	1.85	4.04		6.5	5	3.583	3.804	5.24	3.88		6	7	6.321	6.859	6.85	5.71		7	8	6.503	7.675	1.51	3.11
43	D0365															6	5.5	5.736	5.782	5.07	5.07		6	5.5	5.162	5.64	5.19	4.34		3	3.5	2.858	2.824	2.83	2.08									6	4.5	4.296	3.707	4.32	4.18
44	D0365	2	4	2.669	5.143				2	2	2.83	2.903				2	1.5	2.678	2.917	2.45	2.38		2	2.5	2.961	1.743	1.95	2.81		1	3	2.688	2.567				2.5	2.5	1.253	2.56				2.5	2.5	0.661	0.852	1.45	1.87
45	D0364B	1	1	0.682					1	1	0.764																			1	1	0.893	1.553				1	1	0.927	1.445				1	1	0.751	1.273
46	D0365	2.5	1.5	1.733	1.3	1.09	1.81		2	1.5	1.693	2.124	0.63	1.26		1.5	1.5	2.006	1.562				1.5	2	2.461	2.321				2	2.5	0.375	2.365	1.36	2.36		1.5	2	0.573	missing	0.6	2.57		2	2	1.403	1.432
47	D0367	1	1	0.925	1.192	1.34	1.54		1	1	0.919	1.189	1.18	1.77		1	1	0.717	0.536	1.47	1.28		1	1	0.781	0.858	1.23	1.1		1	1	0.734	1.216	1.13	1.42		1	1	0.363	0.842	2.15	1.77		1	1	1.917	0.362	1.96	1.29
48	D0366	2	1	2.394	2.951	1.02	2.92		2	2	1.095	1.375	1.29	1.36		1	1	1.92	1.209				0.5	1	1.581	2.104				1.5	2	1.377	0.87	2.03	2.45		1	1.5	1.079	0.423	2.84	1.76		1	1	1.67	1.467
