# Supplementary material for: Determine the accuracy of CBCT reconstructed panoramic images in periodontal assessment
Source: PLoS One. 2025 Jul 31;20(7):e0329604. doi: 10.1371/journal.pone.0329604 (PMC12312971; doi:10.1371/journal.pone.0329604)
Supplement: S2 Appendix — (XLSX) [file pone.0329604.s002.xlsx]

## Sheet: 8,9,24, 25
Tooth/surface	Assessments	N	Mean	SD	P	r	P
#8M	CAL	37	2.07	0.21		0.74	P<0.05 (CAL:PA)
	BW/PA	40	2.61	0.26		0.76
	CBCT	19	2.24	0.13		0.67
#8D	CAL	37	2.15	0.24		0.66	P<0.05 (CAL:PA)
	BW/PA	38	3.08	0.35		0.58
	CBCT	19	2.43	0.13		0.65
#9M	CAL	36	2.17	0.25		0.74	P<0.05 (CAL:PA)
	BW/PA	37	2.38	0.25		0.74
	CBCT	19	2.02	3.12		0.57
#9D	CAL	36	2.19	0.23		0.68	P<0.05 (CAL:PA)
	BW/PA	36	2.61	0.29		0.56	P<0.05 (PA:CB)
	CBCT	18	2.18	0.11		0.56	P<0.05 (CB:CAL)
#24M	CAL	40	2.23	0.23		0.64	P<0.05 (CAL:PA)
	BW/PA	43	9.23	6.38		0.81
	CBCT	24	3.09	0.15		0.37
#24D	CAL	41	2.02	0.22		0.59	P<0.05 (CAL:PA)
	BW/PA	43	2.75	0.18	<0.05 (PA>CAL)	0.88	P<0.05 (PA:CB)
	CBCT	23	3.04	0.16	<0.05 (CB >CAL)	0.4
#25M	CAL	40	1.99	0.21		0.52	P<0.05 (CAL:PA)
	BW/PA	42	2.79	0.18	<0.05 (PA>CAL)	0.78	P<0.05 (PA:CB)
	CBCT	22	2.89	0.16	<0.05 (CB >CAL)	0.34
#25D	CAL	41	2.02	0.2		0.53	P<0.05 (CAL:PA)
	BW/PA	42	2.8	0.2	<0.05 (PA>CAL)	0.67	P<0.05 (PA:CB)
	CBCT	22	3.12	0.13	<0.05 (CB >CAL)	0.64	P<0.05 (CB:CAL)

## Sheet: 6,11,22,27
Tooth/surface	Assessments	N	Mean	SD	P	r	P
#6M	CAL	40	2.44	0.36		0.84	P<0.05 (CAL:PA)
	BW/PA	40	2.26	0.27		0.73	P<0.05 (PA:CB)
	CBCT	23	2.66	0.13		0.58	P<0.05 (CB:CAL)
#6D	CAL	40	2.5	0.24		0.51	P<0.05 (CAL:PA)
	BW/PA	40	2.53	0.21		0.76	P<0.05 (PA:CB)
	CBCT	23	2.66	0.14		0.66
#11M	CAL	39	2.15	0.23		0.67	P<0.05 (CAL:PA)
	BW/PA	37	2.14	0.24		0.73	P<0.05 (PA:CB)
	CBCT	20	2.73	0.21		0.55	P<0.05 (CB:CAL)
#11D	CAL	39	2.23	0.24		0.52	P<0.05 (CAL:PA)
	BW/PA	36	2.54	0.25		0.9	P<0.05 (PA:CB)
	CBCT	20	2.9	0.18		0.53	P<0.05 (CB:CAL)
22M	CAL	42	2.01	0.2		0.6	P<0.05 (CAL:PA)
	BW/PA	42	2.68	0.19	<0.05 (PA>CAL)	0.59
	CBCT	24	3.16	0.19	<0.05 (CB >CAL)	0.71
#22D	CAL	42	2.08	0.23		0.75	P<0.05 (CAL:PA)
	BW/PA	42	2.42	0.19		0.69
	CBCT	24	3.17	0.25	P<0.05(CB>CAL)	0.61
#27M	CAL	40	2.05	0.21		0.63	P<0.05 (CAL:PA)
	BW/PA	40	2.58	0.2		0.48
	CBCT	24	3.22	0.16	P<0.05(CB>CAL)	0.67
#27D	CAL	40	2.31	0.3		0.79	P<0.05 (CAL:PA)
	BW/PA	40	2.52	0.23		0.71	P<0.05 (PA:CB)
	CBCT	24	3.2	0.18		0.61	P<0.05 (CB:CAL)

## Sheet: 5, 12, 21, 28
Tooth/surface	Assessments	N	Mean	SD	P	r	P
#5M	CAL	36	2.29167	0.219465		0.71	P<0.05 (CAL:PA)
	BW/PA	34	2.41226	0.207181		0.57	P<0.05 (PA:CB)
	CBCT	23	2.90043	0.206884		0.82
#5D	CAL	36	2.30556	0.179561		0.81	P<0.05 (CAL:PA)
	BW/PA	37	2.50278	0.172149		0.87
	CBCT	23	2.78087	0.152972		0.75	P<0.05 (CB:CAL)
12M	CAL	40	2.475	0.252519		0.7	P<0.05 (CAL:PA)
	BW/PA	37	2.59608	0.190318		0.65	P<0.05 (PA:CB)
	CBCT	21	2.80095	0.142874		0.66
#12D	CAL	40	2.5375	0.24178		0.54	P<0.05 (CAL:PA)
	BW/PA	39	2.68449	0.188825		0.6	P<0.05 (PA:CB)
	CBCT	21	2.8581	0.170739		0.73
21M	CAL	41	2.07317	0.188512		0.66
	BW/PA	38	2.019	0.125729		0.56
	CBCT	26	2.28308	0.221411		0.74
#21D	CAL	42	2.17857	0.205062		0.58	P<0.05 (CAL:PA)
	BW/PA	41	2.3098	0.157309		0.76	P<0.05 (PA:CB)
	CBCT	26	2.70308	0.128949		0.58
#28M	CAL	41	2.2439	0.316287		0.7	P<0.05 (CAL:PA)
	BW/PA	38	2.07353	0.21673		0.76	P<0.05 (PA:CB)
	CBCT	23	2.95783	0.205017		0.73
#28D	CAL	24	2.54	0.121241		0.58	P<0.05 (CAL:PA)
	BW/PA	41	2.21915	0.206487		0.85	P<0.05 (PA:CB)
	CBCT	24	2.54	0.121241		0.81

## Sheet: 3, 14 19. 30
Tooth/surface	Assessments	N	Mean	SD	P	r	P
#3M	CAL	37	3.02703	0.2431		0.45	P<0.05 (CAL:PA)
	BW/PA	39	2.72995	0.153274	P<0.05(CAL>PA)	0.76
	CBCT	21	2.88857	0.176535		0.71
#3D	CAL	37	3.27027	0.283304		0.61	P<0.05 (CAL:PA)
	BW/PA	38	2.69934	0.200578		0.81	P<0.05 (PA:CB)
	CBCT	21	3.65	0.259384		0.55	P<0.05 (CB:CAL)
14M	CAL	34	3.14706	0.306721		0.43	P<0.05 (CAL:PA)
	BW/PA	36	2.59283	0.242093		0.72	P<0.05 (PA:CB)
	CBCT	20	3.0875	0.221581		0.78
#14D	CAL	34	3.70588	0.38987		0.68	P<0.05 (CAL:PA)
	BW/PA	35	2.75994	0.259764		0.85	P<0.05 (PA:CB)
	CBCT	19	3.53842	0.211921		0.59
19M	CAL	32	2.35938	0.216779		0.72	P<0.05 (CAL:PA)
	BW/PA	28	1.89396	0.153146	P<0.05(CB>PA)	0.76
	CBCT	19	2.81895	0.128853		0.79
#19D	CAL	32	2.45312	0.211035		0.43	P<0.05 (CAL:PA)
	BW/PA	29	2.00048	0.12593	P<0.05(CB>PA)	0.86
	CBCT	18	2.71389	0.120419		0.57	P<0.05 (CB:CAL)
#30 M	CAL	33	2.5303	0.262869		0.46	P<0.05 (CAL:PA)
	BW/PA	31	1.90184	0.156231	P<0.05(CB>PA)	0.75	P<0.05 (PA:CB)
	CBCT	16	2.76562	0.105524		0.44
#30D	CAL	33	2.63636	0.278042		0.8	P<0.05 (CAL:PA)
	BW/PA	30	2.07597	0.136223	P<0.05(CB>PA)	0.78	P<0.05 (PA:CB)
	CBCT	14	3.38643	0.244406		0.62	P<0.05 (CB:CAL)
Cumulative r average	CAL: PA/BW	PA/BW: CBCT	CBCT: CAL
	0.633491	0.7275	0.624688
	Strong	Strong	Strong
r
0.2-0.39	weak correlation
0.4-0.59	moderate correlation
0.6-0.79	strong correlation
0.8-1	very strong correlation
